# Supplementary material for: Recovery of Extracellular Polymeric Substances from Excess Sludge Using High-Flux Electrospun Nanofiber Membranes
Source: Membranes (Basel). 2023 Jan 7;13(1):74. doi: 10.3390/membranes13010074 (PMC9862183; doi:10.3390/membranes13010074)
Supplement: Supplementary file 1 [file membranes-13-00074-s001.zip]

Archive with 1 entries (1 files):
- membranes-2136376-supplementary.pdf
